# Supplementary material for: Nanotechnology-Driven Delivery of Caffeine Using Ultradeformable Liposomes-Coated Hollow Mesoporous Silica Nanoparticles for Enhanced Follicular Delivery and Treatment of Androgenetic Alopecia
Source: Int J Mol Sci. 2024 Nov 13;25(22):12170. doi: 10.3390/ijms252212170 (PMC11595114; doi:10.3390/ijms252212170)
Supplement: Supplementary file 1 [file ijms-25-12170-s001.zip]

Archive with 1 entries (1 files):
- ijms-3303304-supplementary.pdf
